# Supplementary material for: Comparison of the Electrodialysis Performance in Tartrate Stabilization of a Red Wine Using Aliphatic and Aromatic Commercial and Modified Ion-Exchange Membranes
Source: Membranes (Basel). 2023 Jan 9;13(1):84. doi: 10.3390/membranes13010084 (PMC9862077; doi:10.3390/membranes13010084)
Supplement: Supplementary file 1 [file membranes-13-00084-s001.zip]

Archive with 1 entries (1 files):
- membranes-2144548-supplementary.pdf
